# Supplementary material for: Differentiating commensal and disease-associated Enterococcus cecorum isolates in poultry using protein sequences
Source: Front Vet Sci. 2026 Jul 9;13:1850860. doi: 10.3389/fvets.2026.1850860 (PMC13391275; doi:10.3389/fvets.2026.1850860)
Supplement: Supplementary file 1 [file Data_Sheet_1.zip]

Archive with 10 entries (9 files):
- Supplementary_Files/
- Supplementary_Files/AccessionNumber_StrainName.csv
- Supplementary_Files/extract_faa.sh
- Supplementary_Files/01_AA_kmer_Counter.py
- Supplementary_Files/get_positions.py
- Supplementary_Files/03_Identify_Unique_Frequent_Kmers.py
- Supplementary_Files/02_count_to_binary.py
- Supplementary_Files/Table S2.csv
- Supplementary_Files/Table S1.csv
- Supplementary_Files/04_Prediction_Script.py
