# Supplementary material for: Differentiating commensal and disease-associated Enterococcus cecorum isolates in poultry using protein sequences
Source: Front Vet Sci. 2026 Jul 9;13:1850860. doi: 10.3389/fvets.2026.1850860 (PMC13391275; doi:10.3389/fvets.2026.1850860)
Supplement: Supplementary file 1 [file Data_Sheet_1.zip › Supplementary_Files/AccessionNumber_StrainName.csv]

Accession_Number	Strain_Name	Assembly Level	CheckM completeness
GCA_000379745.1	DSM20682b	Scaffold	95.19
GCA_000407565.1	ATCC43198a	Contig	95.19
GCA_000492155.1	ATCC43198b	Scaffold	95.58
GCA_001020435.1	1710s23	Contig	95.85
GCA_001020445.1	1711s24	Contig	95.85
GCA_001021675.1	D-104	Contig	95.4
GCA_001021745.1	CL-1	Contig	95.27
GCA_001021755.1	CB-32	Contig	95.27
GCA_001021815.1	BB-66	Contig	94.88
GCA_001318175.1	CE1	Chromosome	95.75
GCA_001318225.1	SA1	Chromosome	95.03
GCA_001318325.1	CE2	Chromosome	95.46
GCA_001318365.1	CE3	Chromosome	95.25
GCA_001318405.1	SA3	Chromosome	95.31
GCA_001885885.1	DSM20682a	Contig	95.58
GCA_002160685.1	An144	Contig	95.36
GCA_002161395.1	An69	Contig	94.81
GCA_002174365.1	2D5_DIV0622	Scaffold	95.75
GCA_003319255.1	170AEA1	Scaffold	95.25
GCA_003319265.1	108EA1	Scaffold	94.92
GCA_003319275.1	100AEA1	Scaffold	95.28
GCA_003319285.1	197EA2	Scaffold	94.54
GCA_003319345.1	215EA1	Scaffold	94.73
GCA_012520265.1	AS21	Contig
GCA_012843815.1	WCA-380	Contig	94.69
GCA_013103365.1	ARS71	Contig	95.14
GCA_013103375.1	ARS65	Contig	95.27
GCA_013103405.1	ARS62	Contig	94.94
GCA_013103425.1	ARS57	Contig	95.46
GCA_013103435.1	ARS64	Contig	95.53
GCA_013103455.1	ARS60	Contig	95.46
GCA_013103495.1	ARS16	Contig	94.94
GCA_013103505.1	ARS48	Contig	94.76
GCA_013103535.1	ARS9	Contig	95
GCA_013103545.1	PS11	Contig	95.72
GCA_013103575.1	PS8	Contig	95.72
GCA_013103585.1	PS10	Contig	95.33
GCA_013103605.1	PS7	Contig	95.61
GCA_013103635.1	PS5	Contig	95.34
GCA_013103645.1	PS6	Contig	95.72
GCA_013103675.1	PS2	Contig	94.49
GCA_013103685.1	PS3	Contig	95.34
GCA_013103695.1	PS1	Contig	95
GCA_016902075.1	An483	Contig	94.31
GCA_020742795.1	1552	Contig
GCA_022806895.1	CHD319EN	Contig	95.7
GCA_022806915.1	CHD347EN	Contig	95.8
GCA_022806925.1	CHD293EN	Contig	95.36
GCA_022806955.1	CHD341EN	Contig	95.36
GCA_022806975.1	CHD288EN	Contig	94.56
GCA_022806995.1	CHD278EN	Contig	95.09
GCA_022807015.1	CHD285EN	Contig	94.95
GCA_022807035.1	CHD265EN	Contig	93.36
GCA_022807045.1	CHD270EN	Contig	95.36
GCA_022807075.1	CHD263EN	Contig	95.14
GCA_022807095.1	CHD259EN	Contig	93.71
GCA_022807115.1	CHD261EN	Contig	94.81
GCA_022807135.1	CHD222EN	Contig	95.58
GCA_022807155.1	CHD192EN	Contig	94.81
GCA_022807175.1	CHD182EN	Contig	95.36
GCA_022807195.1	CHD161EN	Contig	93.84
GCA_022807215.1	CHD158EN	Contig	92.67
GCA_022807235.1	CHD141EN	Contig	95.4
GCA_022807255.1	CHD140EN	Contig
GCA_022807275.1	CHD139EN	Contig	95.39
GCA_022807285.1	CHD121EN	Contig	95.23
GCA_022807315.1	CHD112EN	Contig	95.4
GCA_022807335.1	CHD83EN	Contig	95.14
GCA_022807355.1	CHD94EN	Contig	95.02
GCA_022807375.1	CHD96EN	Contig
GCA_022807395.1	CHD78EN	Contig	91.95
GCA_022807415.1	CHD62EN	Contig	94.92
GCA_022807435.1	CHD26EN	Contig	94.15
GCA_022807455.1	CHD37EN	Contig	94.69
GCA_022807465.1	CHD49EN	Contig	95.04
GCA_022807495.1	CHD1EN	Contig	95.72
GCA_023221715.1	E1062	Contig	95.6
GCA_023221725.1	ESM13C1	Contig	95.31
GCA_023221755.1	ESM877AIC1	Contig	95.7
GCA_023221775.1	ESM13AIC1	Contig	95.31
GCA_034425215.1	LB5880	Contig	95.08
GCA_034425235.1	LB5876	Contig	95.46
GCA_034425255.1	LB5872	Contig	95.39
GCA_034425275.1	1756	Contig	95.45
GCA_034425295.1	LB5864	Contig	95.22
GCA_034425315.1	LB5754	Contig	95.26
GCA_034425335.1	LB5843	Contig	95.03
GCA_034425355.1	1753	Contig	95.45
GCA_034425555.1	LB5800	Contig	95.46
GCA_034426475.1	1415	Contig	95.48
GCA_034426815.1	1751	Contig	95.45
GCA_034426835.1	1750	Contig	95.35
GCA_034426875.1	LB5840	Contig	95.06
GCA_034426895.1	LB5836	Contig	95.03
GCA_034426915.1	LB5759	Contig	95.45
GCA_034426935.1	1754	Contig	93.89
GCA_034426975.1	LB5753	Contig	95.26
GCA_034426995.1	1749	Contig	95.19
GCA_034427015.1	1675	Contig	94.31
GCA_034427035.1	LB5916	Contig	95.27
GCA_034427055.1	LB5756	Contig	95.26
GCA_034427075.1	1752	Contig	95.27
GCA_034427095.1	LB5924	Contig	95.45
GCA_034427115.1	1757	Contig	95.45
GCA_034427135.1	LB5923	Contig	94.88
GCA_034427155.1	1758	Contig	95.45
GCA_034427175.1	LB5857	Contig	95.27
GCA_034427195.1	LB5922	Contig	95.39
GCA_034427215.1	1755	Contig	95.39
GCA_034427275.1	LB5856	Contig	95.21
GCA_034427295.1	LB5925	Contig	95.45
GCA_034427315.1	LB5860	Contig	95.08
GCA_034427335.1	LB5927	Contig	94.95
GCA_034427375.1	LB5926	Contig	94.95
GCA_900447715.1	NCTC12422	Contig	95.58
GCA_900474605.1	NCTC12421	Complete Genome	94.9
GCA_904419365.1	mag_170	Scaffold
GCA_930972235.1	ERR3414584	Contig
GCA_944326185.1	BRZ_PB__bin29	Contig
GCA_947054725.1	CIRMBP-1256	Contig	95.59
GCA_947054735.1	CIRMBP-1253	Contig
GCA_947054745.1	CIRMBP-1249	Contig
GCA_947054755.1	CIRMBP-1269	Contig	95.85
GCA_947054765.1	CIRMBP-1252	Contig
GCA_947054775.1	CIRMBP-1265	Contig	95.46
GCA_947054785.1	CIRMBP-1259	Contig	95.46
GCA_947054795.1	CIRMBP-1255	Contig
GCA_947054805.1	CIRMBP-1247	Contig
GCA_947054815.1	CIRMBP-1260	Contig	96.11
GCA_947054825.1	CIRMBP-1245	Contig
GCA_947054835.1	CIRMBP-1210	Contig	95.08
GCA_947054845.1	CIRMBP-1250	Contig
GCA_947054855.1	CIRMBP-1266	Contig	95.46
GCA_947054865.1	CIRMBP-1209	Contig	96.11
GCA_947054875.1	CIRMBP-1257	Contig	94.69
GCA_947054885.1	CIRMBP-1251	Contig
GCA_947054895.1	CIRMBP-1263	Contig	95.85
GCA_947054905.1	CIRMBP-1254	Contig
GCA_947054915.1	CIRMBP-1268	Contig	95.72
GCA_947054925.1	CIRMBP-1240	Contig
GCA_947054935.1	CIRMBP-1243	Contig
GCA_947054945.1	CIRMBP-1281	Complete Genome	95.85
GCA_947054955.1	CIRMBP-1241	Contig
GCA_947054965.1	CIRMBP-1246	Complete Genome	95.85
GCA_947054975.1	CIRMBP-1262	Contig	95.46
GCA_947054985.1	CIRMBP-1196	Contig	95.85
GCA_947054995.1	CIRMBP-1267	Contig	95.4
GCA_947055005.1	CIRMBP-1275	Contig	95.46
GCA_947055015.1	CIRMBP-1238	Contig
GCA_947055025.1	CIRMBP-1207	Contig	95.08
GCA_947055035.1	CIRMBP-1197	Contig	95.83
GCA_947055045.1	LBV_466	Contig	95.08
GCA_947055055.1	CIRMBP-1261	Complete Genome	95.66
GCA_947055065.1	CIRMBP-1233	Contig	96.11
GCA_947055075.1	CIRMBP-1230	Contig	95.66
GCA_947055085.1	CIRMBP-1273	Contig	95.37
GCA_947055095.1	CIRMBP-1212	Complete Genome	95.08
GCA_947055105.1	CIRMBP-1274	Complete Genome	95.27
GCA_947055115.1	CIRMBP-1235	Contig	95.46
GCA_947055125.1	CIRMBP-1223	Contig	96.11
GCA_947055135.1	CIRMBP-1232	Contig	95.46
GCA_947055145.1	CIRMBP-1270	Contig	95.85
GCA_947055155.1	CIRMBP-1284	Contig	95.08
GCA_947055165.1	CIRMBP-1195	Contig	95.46
GCA_947055175.1	CIRMBP-1277	Contig	94.76
GCA_947055185.1	CIRMBP-1228	Complete Genome	95.53
GCA_947055195.1	CIRMBP-1283	Complete Genome	95.46
GCA_947055205.1	CIRMBP-1276	Contig	95.46
GCA_947055215.1	CIRMBP-1225	Contig	95.46
GCA_947055235.1	CIRMBP-1242	Contig
GCA_947055245.1	CIRMBP-1244	Contig
GCA_947055255.1	CIRMBP-1264	Contig	95.85
GCA_947055265.1	CIRMBP-1208	Contig	96.11
GCA_947055275.1	CIRMBP-1282	Contig	95.46
GCA_947055285.1	CIRMBP-1280	Contig	95.46
GCA_947055295.1	CIRMBP-1205	Contig	96.11
GCA_947055305.1	CIRMBP-1211	Contig	96.11
GCA_947055315.1	CIRMBP-1215	Contig	96.11
GCA_947055325.1	CIRMBP-1218	Contig	96.11
GCA_947055335.1	CIRMBP-1216	Contig	96.04
GCA_947055345.1	CIRMBP-1220	Contig	95.91
GCA_947055355.1	CIRMBP-1219	Contig	96.11
GCA_947055365.1	CIRMBP-1227	Contig	96.11
GCA_947055375.1	CIRMBP-1285	Contig	95.46
GCA_947055385.1	CIRMBP-1217	Contig	96.11
GCA_947055395.1	CIRMBP-1222	Contig	95.85
GCA_947055405.1	CIRMBP-1224	Contig	96.11
GCA_947055415.1	CIRMBP-1206	Contig	96.06
GCA_947055425.1	CIRMBP-1214	Contig	95.79
GCA_947055435.1	CIRMBP-1213	Contig	96.11
GCA_947055445.1	CIRMBP-1279	Contig	95.46
GCA_947055455.1	CIRMBP-1221	Contig	96.11
GCA_947055465.1	CIRMBP-1248	Contig
GCA_947055475.1	CIRMBP-1258	Contig	95.46
GCA_947055485.1	CIRMBP-1239	Contig
GCA_947055495.1	CIRMBP-1231	Contig	95.85
GCA_947055505.1	CIRMBP-1271	Contig	95.46
GCA_947055515.1	CIRMBP-1278	Contig	95.39
GCA_947055525.1	CIRMBP-1226	Contig	95.46
GCA_947055535.1	CIRMBP-1234	Contig	95.21
GCA_947055545.1	CIRMBP-1237	Contig
GCA_947055555.1	CIRMBP-1272	Contig	95.85
GCA_947055575.1	CIRMBP-1291	Contig	95.85
GCA_947055585.1	CIRMBP-1298	Contig	95.37
GCA_947055595.1	CIRMBP-1302	Complete Genome	94.88
GCA_947055615.1	CIRMBP-1297	Contig	95.46
GCA_947055625.1	CIRMBP-1299	Contig	95.46
GCA_947055635.1	1212-11909	Contig	95.85
GCA_947055645.1	CIRMBP-1300	Contig	95.46
GCA_947055685.1	CIRMBP-1304	Contig	95.85
GCA_947055695.1	CIRMBP-1295	Contig	95.85
GCA_947055705.1	CIRMBP-1303	Contig	95.85
GCA_947055715.1	CIRMBP-1294	Contig	94.69
GCA_947055735.1	SA2	Contig	95.42
GCA_947055745.1	CIRMBP-1296	Contig	95.46
GCA_947055755.1	CIRMBP-1290	Contig	95.85
GCA_947055775.1	B05581	Contig	95.44
GCA_947055795.1	G-29	Contig	95.46
GCA_947055915.1	CIRMBP-1301	Contig	95.46
GCA_947055925.1	CIRMBP-1292	Contig	95.43
GCA_947055935.1	CIRMBP-1293	Contig	95.46
GCA_947055945.1	CIRMBP-1289	Contig	95.46
GCA_947055955.1	CIRMBP-1288	Contig	95.46
GCA_947055965.1	CIRMBP-1287	Complete Genome	95.85
GCA_947055975.1	CIRMBP-1286	Contig	95.37
GCA_947067405.1	CIRMBP-1236	Contig	95.46
