# Supplementary material for: Differentiating commensal and disease-associated Enterococcus cecorum isolates in poultry using protein sequences
Source: Front Vet Sci. 2026 Jul 9;13:1850860. doi: 10.3389/fvets.2026.1850860 (PMC13391275; doi:10.3389/fvets.2026.1850860)
Supplement: Supplementary file 1 [file Data_Sheet_1.zip › Supplementary_Files/extract_faa.sh]

#before running be certain to:
#  	conda create -n seqkit -c bioconda seqkit clustalo iqtree=3.0.1
#   conda activate seqkit
#   dos2unix extract_faa.sh
# Convert .faa file to .tab, then run grep to extract lines with the name or sequence motif, and then convert back to .faa
# with seqkit the comments ARE kept in the tab file!!!

Gene_name="Abh_TNYKK"
T1="Disease"		# none, BCO, SS or Disease
T2="NONE"
# Convert fas to .tab (Do this only the first time; then comment out)
#seqkit fx2tab --no-qual Inputs/01_bco_ss_none_faas/NONE_*.faa > NONE/NONE.tab
#seqkit fx2tab --no-qual Inputs/01_bco_ss_none_faas/BCO_*.faa > BCO/BCO.tab
#seqkit fx2tab --no-qual Inputs/01_bco_ss_none_faas/SS_*.faa > SS/SS.tab
#cat BCO/BCO.tab SS/SS.tab > Disease/Disease.tab
# end of block to do just the first time
#
# extract just the lines with your polypeptide descriptor
# include -w flag if searching for whole words only
echo "first grep "$T1"/"$T1".tab --no-group-separator > alignments/"$Gene_name"_"$T1".tab"
grep -h -A 0 -i 'TNYKK' "$T1"/"$T1".tab --no-group-separator > alignments/"$Gene_name"_"$T1".tab
echo "second grep  "$T2"/"$T2".tab --no-group-separator > alignments/"$Gene_name"_"$T2".tab"
grep -h -A 0 -i 'TNYKK' "$T2"/"$T2".tab --no-group-separator > alignments/"$Gene_name"_"$T2".tab

# convert .tab back to .fas; note: -p to set a prefix does not work
echo "seqkit alignments/"$Gene_name"_"$T1".tab"
! seqkit tab2fx alignments/"$Gene_name"_"$T1".tab > alignments/"$Gene_name"_"$T1".faa
echo "seqkit alignments/"$Gene_name"_"$T2".tab"
! seqkit tab2fx alignments/"$Gene_name"_"$T2".tab > alignments/"$Gene_name"_"$T2".faa

# use sed to replace '>' with a new prefix indicating the trait
echo "sed alignments/"$Gene_name"_"$T1".faa"
! sed -i -r 's/>/>"$T1"_/g' alignments/"$Gene_name"_"$T1".faa
echo "sed alignments/"$Gene_name"_"$T2".faa"
! sed -i -r 's/>/>"$T2"_/g' alignments/"$Gene_name"_"$T2".faa

echo "cat alignments/"$Gene_name"_*.faa > alignments/"$Gene_name".faa"
cat alignments/"$Gene_name"_*.faa > alignments/"$Gene_name".faa

# Now do alignments of  both sets  clustalo is supposed to accept multiple input files but that does not seem to be reality
echo "clustalo on alignments/"$Gene_name".faa"
clustalo --infile=alignments/"$Gene_name".faa --seqtype=Protein --full --distmat-out=alignments/"$Gene_name"dist.tsv --outfile=alignments/"$Gene_name".msf --outfmt=msf --force

# generate phylogenetic tree
echo "iqtree on alignments/$Gene_name.msf"
iqtree -redo -s alignments/$Gene_name.msf -nt AUTO --seqtype AA --prefix alignments/$Gene_name -T AUTO -bb 1000 -m MFP
