# Supplementary material for: Differentiating commensal and disease-associated Enterococcus cecorum isolates in poultry using protein sequences
Source: Front Vet Sci. 2026 Jul 9;13:1850860. doi: 10.3389/fvets.2026.1850860 (PMC13391275; doi:10.3389/fvets.2026.1850860)
Supplement: Supplementary file 1 [file Data_Sheet_1.zip › Supplementary_Files/01_AA_kmer_Counter.py]

import os
from collections import Counter, defaultdict
from Bio import SeqIO
import pandas as pd

# === CONFIG ===
#input_folder = "01_bco_ss_faas"
#output_csv = "02_AA_5mers.csv"

input_folder = "01_bco_ss_none_faas"
output_csv = "02_AA_5mers_all.csv"

k = 5  # Adjust as needed

# === Function to count valid amino acid k-mers ===
def count_kmers(seq, k):
    valid_aas = set("ACDEFGHIKLMNPQRSTVWY")
    return Counter(
        seq[i:i+k] for i in range(len(seq) - k + 1)
        if set(seq[i:i+k]).issubset(valid_aas)
    )

# === Collect k-mer counts for each strain ===
strain_kmer_counts = {}
all_kmers = set()

for filename in os.listdir(input_folder):
    if filename.endswith(".faa"):
        strain_name = os.path.splitext(filename)[0]
        kmer_counter = Counter()

        for record in SeqIO.parse(os.path.join(input_folder, filename), "fasta"):
            protein_seq = str(record.seq)
            kmer_counter.update(count_kmers(protein_seq, k))

        strain_kmer_counts[strain_name] = kmer_counter
        all_kmers.update(kmer_counter.keys())  

# === Build DataFrame ===
all_kmers = sorted(all_kmers)
df = pd.DataFrame(index=strain_kmer_counts.keys(), columns=all_kmers)
df = df.fillna(0).astype(int)
df.index.name = "Strain Name"

for strain, counter in strain_kmer_counts.items():
    for kmer, count in counter.items():
        df.at[strain, kmer] = count

df.to_csv(output_csv)
print(f"Saved amino acid {k}-mer count matrix to: {output_csv}")
