# Supplementary material for: Differentiating commensal and disease-associated Enterococcus cecorum isolates in poultry using protein sequences
Source: Front Vet Sci. 2026 Jul 9;13:1850860. doi: 10.3389/fvets.2026.1850860 (PMC13391275; doi:10.3389/fvets.2026.1850860)
Supplement: Supplementary file 1 [file Data_Sheet_1.zip › Supplementary_Files/get_positions.py]

import sys
import pandas as pd
import numpy as np

in_file = str(sys.argv[1]).strip()
sub = str(sys.argv[2]).strip()

positions = set()
n = len(sub)
curr_fname = ''
rows = []
seq_str = []
with open(in_file) as f:
        for line in f:
                line = line.strip()
                if not line:
                        continue
                if (line[:3] == "###"):
                        curr_fname = line
                
                parts = line.split()
                if len(parts) < 2:
                        continue

                seq = parts[-1]
                for i in range(len(seq) - n + 1):
                        entry = {}
                        if seq[i:i+n] == sub:
                                key = f"{len(seq)}_{i}"
                                name_str = "_".join(parts[1:-1])
                                positions.add(key)
                                entry["File"] = str(curr_fname[3:]).strip()
                                entry["Seq_len"] = len(seq)
                                entry["Start_posn"] = i
                                entry["Protein_name"] = name_str
                                seq_str.append(str(seq).strip())

                                rows.append(entry)

df = pd.DataFrame(rows)
df["Seq_len"] = df["Seq_len"].astype(int)
df["Start_posn"] = df["Start_posn"].astype(int)
print(f"Saw {df.shape[0]} entries of {sub} in file: {in_file}")

counts = df.groupby(["Protein_name", "Seq_len", "Start_posn"]).size().reset_index(name="Count")

wstr = ""
for i in range(counts.shape[1]):
        wstr = f"{wstr}{str(counts.columns[i]).strip()}\t"
print(wstr)
for i in range(counts.shape[0]):
        wstr = ""
        for j in range(counts.shape[1]):
                wstr = f"{wstr}{str(counts.iloc[i, j]).strip()}\t"
        print(wstr)
