# Supplementary material for: Differentiating commensal and disease-associated Enterococcus cecorum isolates in poultry using protein sequences
Source: Front Vet Sci. 2026 Jul 9;13:1850860. doi: 10.3389/fvets.2026.1850860 (PMC13391275; doi:10.3389/fvets.2026.1850860)
Supplement: Supplementary file 1 [file Data_Sheet_1.zip › Supplementary_Files/03_Identify_Unique_Frequent_Kmers.py]

import pandas as pd

# Load the input file
df = pd.read_csv("Outputs/02_AA_5mers_all_Binary.csv", low_memory=False, index_col="Strain Name")

print("\nBEFORE TRIMMING:\n")
print(df.shape)

# Identify Disease group (SS + BCO) and NONE group
#disease_df = df[df.index.str.startswith(("SS_", "BCO_"))]
df = df[df.index.str.startswith(("BCO_", "SS_"))]
disease_df = df[df.index.str.startswith("BCO_")]
none_df = df[df.index.str.startswith("SS_")]

# Identify k-mer columns (assume all columns are kmers now)
kmer_columns = df.columns

# Thresholds:
columns_to_keep = []
disease_unique = []
none_unique = []

for col in kmer_columns:
    disease_presence_freq = disease_df[col].mean()
    none_presence_freq = none_df[col].mean()

    if abs(disease_presence_freq - none_presence_freq) >=0.42: #NONE vs disease (0.50), NONE vs SS(0.51), SS vs BCO (0.42), NONE vs BCO (0.59)
        columns_to_keep.append(col)
        if disease_presence_freq > none_presence_freq:
            disease_unique.append(col)
        else:
            none_unique.append(col)


# Create filtered DataFrame
filtered_df = df[columns_to_keep].copy()

# Add back visible index (optional)
filtered_df["Strain Name"] = df.index
filtered_df = filtered_df.set_index("Strain Name")

# Display results
print("\nAFTER TRIMMING:\n")
print(filtered_df.shape)

# Save to file
filtered_df.to_csv("Outputs/03_Unique_Frequent_Kmers_all.csv")

# Save predominant kmers
pd.Series(disease_unique).to_csv("Outputs/03_Important_Kmers_Disease_predominant.txt", header=None, index=False)
pd.Series(none_unique).to_csv("Outputs/03_Important_Kmers_NONE_predominant.txt", header=None, index=False)
