# Supplementary material for: Differentiating commensal and disease-associated Enterococcus cecorum isolates in poultry using protein sequences
Source: Front Vet Sci. 2026 Jul 9;13:1850860. doi: 10.3389/fvets.2026.1850860 (PMC13391275; doi:10.3389/fvets.2026.1850860)
Supplement: Supplementary file 1 [file Data_Sheet_1.zip › Supplementary_Files/02_count_to_binary.py]

import pandas as pd

# Load the merged dataframe
merged_df = pd.read_csv("02_AA_5mers_all.csv", low_memory=False)

# Loop through all columns except "Strain Name"
for column in merged_df.columns:
    if column not in ["Strain Name"]:
        # Change values greater than 1 to 1
        merged_df[column] = merged_df[column].apply(lambda x: 1 if x > 1 else x)

# Save the modified dataframe to a new CSV file
merged_df.to_csv("02_AA_5mers_all_Binary.csv", index=False)

print("Values greater than 1 have been replaced with 1.")
