# Supplementary material for: Differentiating commensal and disease-associated Enterococcus cecorum isolates in poultry using protein sequences
Source: Front Vet Sci. 2026 Jul 9;13:1850860. doi: 10.3389/fvets.2026.1850860 (PMC13391275; doi:10.3389/fvets.2026.1850860)
Supplement: Supplementary file 1 [file Data_Sheet_1.zip › Supplementary_Files/Table S2.csv]

Strain	Pathotype	ILLAF	KVNSR	NFTCL	REIDK	DSGTI	LEEKK	RKEKI	AAKRT
1750	SS	+	+	+			+		+
LB5753	SS				+	+		+
1753	SS				+	+		+
CIRMBP-1295	SS	+	+	+				+
CIRMBP-1251	SS	+	+	+					+
LB5872	SS		+		+	+		+
G-29	SS		+			+		+	+
LB5840	SS				+	+		+
CIRMBP-1286	SS	+	+	+	+		+	+	+
1758	SS				+	+		+
CIRMBP-1296	SS	+	+	+			+
CIRMBP-1247	SS	+	+	+					+
1757	SS				+	+		+
CIRMBP-1268	SS	+		+				+	+
1755	SS		+		+	+		+
CIRMBP-1275	SS	+	+	+			+	+
CIRMBP-1219	SS	+	+	+			+	+	+
1756	SS				+	+		+
LB5864	SS				+	+		+
LB5856	SS				+	+	+
LB5800	SS		+					+
CIRMBP-1285	SS	+		+	+	+	+		+
CL-1	SS	+		+		+	+		+
CIRMBP-1218	SS				+		+	+	+
CIRMBP-1238	SS	+		+		+	+	+	+
CIRMBP-1292	SS	+		+				+	+
LB5754	SS				+	+		+	+
LB5756	SS				+	+		+
1752	SS	+		+			+	+
1749	SS				+	+	+	+	+
LB5759	SS				+	+		+
D-104	SS	+		+			+	+	+
CIRMBP-1211	SS						+		+
CIRMBP-1213	BCO	+	+	+			+		+
CIRMBP-1303	BCO	+	+	+					+
CHD285EN	BCO	+		+			+		+
CIRMBP-1284	BCO	+	+	+		+	+		+
CIRMBP-1279	BCO	+		+			+		+
CIRMBP-1242	BCO	+		+					+
CIRMBP-1254	BCO	+	+	+			+		+
CIRMBP-1266	BCO	+	+	+			+		+
CIRMBP-1265	BCO	+	+	+			+		+
CIRMBP-1244	BCO	+	+	+					+
CIRMBP-1235	BCO	+	+	+			+		+
CIRMBP-1227	BCO	+	+	+			+		+
CIRMBP-1294	BCO	+	+	+		+	+		+
CIRMBP-1264	BCO	+	+	+			+		+
CIRMBP-1280	BCO	+		+			+		+
CIRMBP-1257	BCO		+				+	+	+
CIRMBP-1302	BCO	+		+			+	+	+
CIRMBP-1249	BCO	+	+	+			+		+
CHD139EN	BCO	+	+	+			+	+	+
CIRMBP-1298	BCO	+	+	+			+		+
CIRMBP-1253	BCO	+	+	+			+	+
CIRMBP-1228	BCO	+	+	+			+		+
CIRMBP-1255	BCO	+	+	+			+		+
CIRMBP-1246	BCO	+	+	+			+		+
CIRMBP-1270	BCO	+	+	+			+		+
CHD319EN	BCO	+	+	+			+		+
CIRMBP-1241	BCO	+		+			+		+
CIRMBP-1293	BCO	+	+	+			+		+
CIRMBP-1288	BCO	+	+	+			+	+	+
CHD341EN	BCO		+		+	+	+		+
CIRMBP-1259	BCO	+	+	+		+	+		+
CIRMBP-1289	BCO	+		+			+		+
CIRMBP-1258	BCO	+	+	+			+		+
CHD161EN	BCO	+		+			+	+	+
CIRMBP-1232	BCO	+	+	+			+		+
CHD112EN	BCO		+				+		+
CIRMBP-1225	BCO	+	+	+			+		+
CIRMBP-1267	BCO	+	+	+			+		+
CIRMBP-1239	BCO	+	+	+			+		+
CIRMBP-1252	BCO	+	+	+			+		+
CIRMBP-1261	BCO	+	+	+			+		+
CHD293EN	BCO		+				+		+
CHD288EN	BCO	+		+					+
CIRMBP-1224	BCO	+	+	+			+		+
CIRMBP-1281	BCO	+	+	+			+
CIRMBP-1215	BCO	+	+	+			+		+
CIRMBP-1210	BCO	+							+
CIRMBP-1248	BCO	+	+	+			+		+
CIRMBP-1209	BCO	+	+	+			+		+
CIRMBP-1274	BCO	+	+	+			+		+
CHD121EN	BCO						+		+
CHD265EN	BCO		+				+		+
CIRMBP-1205	BCO		+				+		+
1675	BCO	+	+	+
CIRMBP-1236	BCO	+	+	+			+		+
CIRMBP-1206	BCO	+	+	+			+		+
CIRMBP-1269	BCO	+	+	+			+		+
CIRMBP-1226	BCO	+	+	+			+		+
CIRMBP-1290	BCO	+	+	+					+
CIRMBP-1271	BCO	+	+	+			+		+
CIRMBP-1291	BCO	+	+	+					+
CHD261EN	BCO		+				+		+
CHD347EN	BCO	+	+	+	+	+	+		+
CIRMBP-1234	BCO	+		+		+	+	+	+
CIRMBP-1214	BCO	+	+	+			+	+	+
CIRMBP-1220	BCO						+		+
LB5843	BCO	+	+	+			+		+
CIRMBP-1240	BCO	+	+	+			+		+
CIRMBP-1231	BCO	+	+	+			+		+
CIRMBP-1212	BCO	+	+	+			+	+	+
CIRMBP-1272	BCO	+	+	+			+		+
CIRMBP-1299	BCO	+		+			+		+
CIRMBP-1260	BCO	+	+	+			+		+
CIRMBP-1256	BCO	+	+	+			+	+	+
CIRMBP-1216	BCO	+	+	+					+
CIRMBP-1287	BCO	+	+	+				+
SA3	BCO	+	+	+			+		+
LB5925	BCO	+	+	+	+	+		+
CHD140EN	BCO						+		+
SA1	BCO	+	+	+			+		+
CIRMBP-1277	BCO	+	+	+			+	+	+
CIRMBP-1217	BCO	+	+	+			+		+
CIRMBP-1276	BCO	+	+	+		+	+		+
CIRMBP-1283	BCO	+		+			+		+
CIRMBP-1245	BCO	+	+	+			+		+
CHD270EN	BCO		+		+	+	+		+
CIRMBP-1233	BCO	+	+	+	+		+		+
CHD141EN	BCO		+				+		+
1415	BCO	+	+	+	+	+	+	+
CIRMBP-1301	BCO	+		+			+		+
SA2	BCO	+	+	+	+	+	+		+
CIRMBP-1208	BCO	+	+	+			+		+
LB5924	BCO	+	+	+	+	+		+
CIRMBP-1300	BCO	+	+	+			+	+	+
CIRMBP-1222	BCO	+	+	+					+
LB5836	BCO	+	+	+			+		+
CHD158EN	BCO	+		+			+	+	+
CHD278EN	BCO	+	+	+	+	+	+		+
CIRMBP-1304	BCO	+	+	+			+	+	+
CIRMBP-1223	BCO	+	+	+			+		+
CIRMBP-1278	BCO	+		+			+		+
CIRMBP-1230	BCO	+	+	+			+	+	+
CIRMBP-1297	BCO	+	+	+			+	+	+
CIRMBP-1273	BCO	+	+	+			+		+
CIRMBP-1262	BCO	+	+	+			+		+
CIRMBP-1237	BCO	+	+	+			+		+
CIRMBP-1263	BCO	+	+	+			+		+
CHD263EN	BCO	+		+			+		+
CIRMBP-1243	BCO	+	+	+			+		+
CIRMBP-1250	BCO	+	+	+					+
CIRMBP-1221	BCO		+				+		+
CIRMBP-1282	BCO	+	+	+		+	+	+
CIRMBP-1207	BCO	+	+	+			+	+	+
