# Supplementary material for: Differentiating commensal and disease-associated Enterococcus cecorum isolates in poultry using protein sequences
Source: Front Vet Sci. 2026 Jul 9;13:1850860. doi: 10.3389/fvets.2026.1850860 (PMC13391275; doi:10.3389/fvets.2026.1850860)
Supplement: Supplementary file 1 [file Data_Sheet_1.zip › Supplementary_Files/Table S1.csv]

Strain	Pathotype	SFDLF	KNYKK	LDATV	ENIHL	FTNFE
1750	SS	+	+		+	+
LB5753	SS	+	+		+	+
1753	SS	+	+		+	+
CIRMBP-1295	SS	+	+		+	+
CIRMBP-1251	SS	+	+		+	+
LB5872	SS	+	+		+	+
G-29	SS		+	+
LB5840	SS	+	+		+	+
CIRMBP-1286	SS	+	+		+	+
1758	SS	+	+		+	+
CIRMBP-1296	SS	+	+		+	+
CIRMBP-1247	SS	+	+			+
1757	SS	+	+		+	+
CIRMBP-1268	SS	+			+	+
1755	SS	+	+		+	+
CIRMBP-1275	SS	+	+		+	+
CIRMBP-1219	SS	+	+		+	+
1756	SS	+	+		+	+
LB5864	SS	+	+		+	+
LB5856	SS		+	+	+
LB5800	SS			+
CIRMBP-1285	SS	+	+		+	+
CL-1	SS	+	+		+	+
CIRMBP-1218	SS	+	+		+	+
CIRMBP-1238	SS	+	+		+	+
CIRMBP-1292	SS	+	+		+
LB5754	SS	+	+		+	+
LB5756	SS		+		+	+
1752	SS			+		+
1749	SS			+		+
LB5759	SS	+	+		+	+
D-104	SS	+	+		+	+
CIRMBP-1211	SS	+	+		+	+
CIRMBP-1213	BCO	+	+		+	+
CIRMBP-1303	BCO	+	+		+	+
CHD285EN	BCO			+		+
CIRMBP-1284	BCO	+	+		+	+
CIRMBP-1279	BCO	+	+		+	+
CIRMBP-1242	BCO	+	+		+	+
CIRMBP-1254	BCO	+	+		+	+
CIRMBP-1266	BCO	+	+		+	+
CIRMBP-1265	BCO	+	+		+	+
CIRMBP-1244	BCO	+	+		+	+
CIRMBP-1235	BCO	+	+		+	+
CIRMBP-1227	BCO	+	+		+	+
CIRMBP-1294	BCO			+
CIRMBP-1264	BCO	+	+		+	+
CIRMBP-1280	BCO	+	+		+	+
CIRMBP-1257	BCO	+		+
CIRMBP-1302	BCO	+	+		+	+
CIRMBP-1249	BCO	+	+		+	+
CHD139EN	BCO			+
CIRMBP-1298	BCO	+	+		+	+
CIRMBP-1253	BCO	+	+		+	+
CIRMBP-1228	BCO	+	+		+	+
CIRMBP-1255	BCO	+	+		+	+
CIRMBP-1246	BCO	+	+		+	+
CIRMBP-1270	BCO	+	+		+	+
CHD319EN	BCO			+		+
CIRMBP-1241	BCO	+	+		+	+
CIRMBP-1293	BCO	+	+		+	+
CIRMBP-1288	BCO	+	+		+	+
CHD341EN	BCO	+		+		+
CIRMBP-1259	BCO	+	+		+	+
CIRMBP-1289	BCO	+	+		+	+
CIRMBP-1258	BCO	+	+		+	+
CHD161EN	BCO			+
CIRMBP-1232	BCO	+	+		+	+
CHD112EN	BCO	+
CIRMBP-1225	BCO	+	+		+	+
CIRMBP-1267	BCO	+	+		+	+
CIRMBP-1239	BCO	+	+		+	+
CIRMBP-1252	BCO	+	+		+	+
CIRMBP-1261	BCO	+	+		+	+
CHD293EN	BCO	+		+		+
CHD288EN	BCO			+		+
CIRMBP-1224	BCO	+	+		+	+
CIRMBP-1281	BCO	+	+		+	+
CIRMBP-1215	BCO	+	+		+	+
CIRMBP-1210	BCO	+		+
CIRMBP-1248	BCO	+	+		+	+
CIRMBP-1209	BCO	+	+		+	+
CIRMBP-1274	BCO	+	+		+	+
CHD121EN	BCO	+
CHD265EN	BCO		+	+		+
CIRMBP-1205	BCO	+	+		+	+
1675	BCO			+
CIRMBP-1236	BCO	+	+		+	+
CIRMBP-1206	BCO	+	+		+	+
CIRMBP-1269	BCO	+	+		+	+
CIRMBP-1226	BCO	+	+		+	+
CIRMBP-1290	BCO	+	+		+	+
CIRMBP-1271	BCO	+	+		+	+
CIRMBP-1291	BCO	+	+		+	+
CHD261EN	BCO		+	+		+
CHD347EN	BCO	+	+		+	+
CIRMBP-1234	BCO	+	+		+	+
CIRMBP-1214	BCO	+	+		+	+
CIRMBP-1220	BCO	+	+			+
LB5843	BCO	+	+		+	+
CIRMBP-1240	BCO	+	+		+	+
CIRMBP-1231	BCO	+	+		+	+
CIRMBP-1212	BCO	+	+		+
CIRMBP-1272	BCO	+				+
CIRMBP-1299	BCO	+	+		+	+
CIRMBP-1260	BCO	+	+		+	+
CIRMBP-1256	BCO	+	+		+	+
CIRMBP-1216	BCO	+	+		+	+
CIRMBP-1287	BCO	+	+		+	+
SA3	BCO	+	+			+
LB5925	BCO	+	+		+	+
CHD140EN	BCO	+
SA1	BCO	+	+		+	+
CIRMBP-1277	BCO			+
CIRMBP-1217	BCO	+	+		+	+
CIRMBP-1276	BCO	+	+		+	+
CIRMBP-1283	BCO	+	+		+	+
CIRMBP-1245	BCO	+	+		+	+
CHD270EN	BCO	+		+		+
CIRMBP-1233	BCO	+	+		+	+
CHD141EN	BCO	+
1415	BCO	+	+
CIRMBP-1301	BCO	+	+		+	+
SA2	BCO	+	+		+	+
CIRMBP-1208	BCO	+	+		+	+
LB5924	BCO	+	+		+	+
CIRMBP-1300	BCO	+	+		+	+
CIRMBP-1222	BCO	+	+		+	+
LB5836	BCO	+	+		+	+
CHD158EN	BCO
CHD278EN	BCO	+	+		+	+
CIRMBP-1304	BCO	+	+	+	+	+
CIRMBP-1223	BCO	+	+		+	+
CIRMBP-1278	BCO	+	+		+	+
CIRMBP-1230	BCO	+	+		+	+
CIRMBP-1297	BCO	+	+		+	+
CIRMBP-1273	BCO		+		+	+
CIRMBP-1262	BCO	+	+		+	+
CIRMBP-1237	BCO	+	+		+	+
CIRMBP-1263	BCO	+	+		+	+
CHD263EN	BCO			+		+
CIRMBP-1243	BCO	+	+		+	+
CIRMBP-1250	BCO	+	+		+	+
CIRMBP-1221	BCO	+	+		+	+
CIRMBP-1282	BCO	+	+		+	+
CIRMBP-1207	BCO	+	+		+
CHD96EN	NONE
CHD78EN	NONE
ARS60	NONE
AS21	NONE
CHD37EN	NONE			+
LB5916	NONE			+
WCA-380	NONE			+
ARS48	NONE					+
ARS64	NONE			+
CE3	NONE			+
NCTC12422	NONE		+
CHD259EN	NONE			+
LB5927	NONE			+
1552	NONE			+
CHD62EN	NONE			+
CHD49EN	NONE			+
LB5857	NONE			+
LB5880	NONE			+
108EA1	NONE			+
100AEA1	NONE			+
PS2	NONE			+
ARS9	NONE			+
BRZ_PB__bin29	NONE			+
CHD94EN	NONE	+
ARS71	NONE			+
197EA2	NONE			+
LB5923	NONE			+
215EA1	NONE			+
LB5876	NONE			+
CIRMBP-1197	NONE			+
LB5922	NONE			+
CHD83EN	NONE			+
ARS62	NONE			+
2D5_DIV0622	NONE			+
LB5926	NONE			+
PS10	NONE			+
170AEA1	NONE			+
ARS16	NONE			+
LB5860	NONE			+
B05581	NONE			+
CHD182EN	NONE			+		+
An69	NONE		+	+
ERR3414584	NONE	+		+
PS1	NONE			+		+
1754	NONE	+				+
NCTC12421	NONE	+		+
mag_170	NONE	+		+
ATCC43198b	NONE	+		+
ESM13AIC1	NONE			+		+
ESM13C1	NONE			+		+
DSM20682b	NONE	+		+
CHD222EN	NONE			+		+
ARS65	NONE			+		+
E1062	NONE			+		+
CHD1EN	NONE			+		+
An483	NONE			+		+
CHD26EN	NONE			+		+
ATCC43198a	NONE	+		+
DSM20682a	NONE	+		+
ESM877AIC1	NONE		+	+
CE1	NONE			+		+
CE2	NONE			+		+
ARS57	NONE		+	+
PS8	NONE	+	+			+
PS7	NONE			+	+	+
PS5	NONE	+	+			+
BB-66	NONE	+	+			+
1711s24	NONE	+			+	+
LBV_466	NONE			+	+	+
CHD192EN	NONE		+	+		+
An144	NONE	+	+	+
PS11	NONE	+	+			+
PS6	NONE	+	+			+
1710s23	NONE	+			+	+
PS3	NONE	+	+			+
1751	NONE	+	+		+
CIRMBP-1196	NONE	+	+		+	+
CB-32	NONE	+	+		+	+
CIRMBP-1195	NONE	+	+		+	+
1212-11909	NONE	+	+	+	+	+
