# Supplementary material for: Differentiating commensal and disease-associated Enterococcus cecorum isolates in poultry using protein sequences
Source: Front Vet Sci. 2026 Jul 9;13:1850860. doi: 10.3389/fvets.2026.1850860 (PMC13391275; doi:10.3389/fvets.2026.1850860)
Supplement: Supplementary file 1 [file Data_Sheet_1.zip › Supplementary_Files/04_Prediction_Script.py]

import pandas as pd
import numpy as np
import os
import shap
import ast

from sklearn.model_selection import StratifiedKFold, cross_val_score
from sklearn.ensemble import RandomForestClassifier
from sklearn.neural_network import MLPClassifier
from sklearn.metrics import f1_score, make_scorer
from sklearn.base import clone

# ==============================
# 1. Setup
# ==============================
os.makedirs("Outputs2", exist_ok=True)

# Load data
df = pd.read_csv("Outputs/03_Unique_Frequent_Kmers_all.csv", low_memory=False)

df.set_index("Strain Name", inplace=True)

# Binary labels: 0 = NONE, 1 = SS/BCO
def assign_class(name):
#    if name.startswith(("SS_","BCO_")):
    if name.startswith("BCO_"):

        return 1
#    elif name.startswith("NONE_"):
    elif name.startswith("NONE_"):
        return 0
    else:
        return None  # exclude other strains

y = df.index.to_series().apply(assign_class)
mask = y.notnull()
X = df.loc[mask].copy()
y = y.loc[mask]
X = X.map(lambda x: 1 if x > 1 else x)

print("\nSamples =",X.shape[0],"and Features =",X.shape[1],"\n")

# Models
rf = RandomForestClassifier(n_estimators=100, random_state=42, n_jobs=-1)
mlp = MLPClassifier(hidden_layer_sizes=(100, 50), max_iter=500, random_state=42)

outer_cv = StratifiedKFold(n_splits=5, shuffle=True, random_state=42)
max_features_list = [10, 20, 30, 40, 50]


results_nested = []
feature_logs = []

# ==============================
# 2. Nested CV with Feature Selection
# ==============================
for selector in ["SHAP", "RF"]:
    for max_features in max_features_list:
        #print(f"Selector={selector}, Max_Features={max_features}")

        for model_name, model in [("RF", rf), ("MLP", mlp)]:
            outer_f1 = []

            for fold, (train_idx, test_idx) in enumerate(outer_cv.split(X, y), 1):
                X_train, X_test = X.iloc[train_idx], X.iloc[test_idx]
                y_train, y_test = y.iloc[train_idx], y.iloc[test_idx]

                # Feature selection with RF (inner loop)
                inner_rf = clone(rf)
                inner_rf.fit(X_train, y_train)

                if selector == "SHAP":
                    explainer = shap.TreeExplainer(inner_rf)
                    shap_values = explainer.shap_values(X_train)

                    # Handle SHAP outputs robustly
                    if isinstance(shap_values, list):
                        shap_class1 = shap_values[1]  # take class 1
                    else:
                        shap_class1 = shap_values

                    if shap_class1.ndim == 3:
                        mean_abs_shap = np.abs(shap_class1).mean(axis=(0, 2))
                    elif shap_class1.ndim == 2:
                        mean_abs_shap = np.abs(shap_class1).mean(axis=0)
                    else:
                        raise ValueError(f"Unexpected SHAP shape: {shap_class1.shape}")

                    feature_importances_fold = pd.Series(mean_abs_shap, index=X_train.columns)

                else:  # RF selector
                    feature_importances_fold = pd.Series(inner_rf.feature_importances_, index=X_train.columns)

                # Select top max_features directly
                selected_features = feature_importances_fold.nlargest(max_features).index

                # Log selected features
                for f in selected_features:
                    feature_logs.append({
                        "Max_Features": max_features,
                        "Model": model_name,
                        "Fold": fold,
                        "Selector": selector,
                        "Feature": f
                    })

                # Train final model on selected features
                model_fold = clone(model)
                model_fold.fit(X_train[selected_features], y_train)
                preds = model_fold.predict(X_test[selected_features])

                f1 = f1_score(y_test, preds, average="weighted")
                outer_f1.append(f1)

            # Store mean performance
            results_nested.append({
                "Model": model_name,
                "Selector": selector,
                "Max_Features": max_features,
                "F1_Mean": round(np.mean(outer_f1),3)
            })

# Save raw logs
pd.DataFrame(results_nested).to_csv("Outputs2/01_Model_Performance_All.csv", index=False)
pd.DataFrame(feature_logs).to_csv("Outputs2/02_Selected_Features_PerFold.csv", index=False)

# ==============================
# 3. Frequency analysis of all features
# ==============================
df_feat = pd.DataFrame(feature_logs)
freq = df_feat["Feature"].value_counts()

ranked_features = pd.DataFrame({
    "Feature": freq.index,
    "Count": freq.values
})
ranked_features.to_csv("Outputs2/03_Ranked_Features.csv", index=False)

# ==============================
# 4. Final CV with top features (RF + MLP)
# ==============================
cv = StratifiedKFold(n_splits=5, shuffle=True, random_state=42)
final_results = []

rf_final = RandomForestClassifier(n_estimators=200, random_state=42, n_jobs=-1)
mlp_final = MLPClassifier(hidden_layer_sizes=(100, 50), max_iter=500, random_state=42)

for n in range(5, 11):  # test 5,6,...,10 features
    top_features = freq.head(n).index.tolist()
    X_sub = X[top_features]

    for model_name, model in [("RF", rf_final), ("MLP", mlp_final)]:
        acc_scores = cross_val_score(model, X_sub, y, cv=cv, scoring="accuracy")
        f1_scores = cross_val_score(
            model, X_sub, y, cv=cv, scoring=make_scorer(f1_score, average="weighted")
        )

        final_results.append({
            "Model": model_name,
            "Num_Features": n,
            "Features": top_features,
            "Accuracy_Mean": round(acc_scores.mean(), 3),
            "F1_Mean": round(f1_scores.mean(), 3)
        })

final_df = pd.DataFrame(final_results)
final_df.to_csv("Outputs2/04_MinFeatures_Performance.csv", index=False)

# ==============================
# Print best performing Num_Features
# ==============================
# Rank by F1_Mean first, then Accuracy_Mean
best_row = final_df.sort_values(
    ["F1_Mean", "Accuracy_Mean"], ascending=[False, False]
).iloc[0]

print("\nBest Num_Features configuration:")
print(best_row.to_string(index=True))

print("\nSaved final minimal feature performance results to Outputs2/05_MinFeatures_Performance.csv")
